# Supplementary material for: The Mixture of Ferulic Acid and P-Coumaric Acid Suppresses Colorectal Cancer through lncRNA 495810/PKM2 Mediated Aerobic Glycolysis
Source: Int J Mol Sci. 2022 Oct 11;23(20):12106. doi: 10.3390/ijms232012106 (PMC9603647; doi:10.3390/ijms232012106)
Supplement: Supplementary file 1 [file ijms-23-12106-s001.zip]

Archive with 1 entries (1 files):
- ijms-1966111-supplementary.pdf
